# Supplementary material for: Gause's Principle and the Effect of Resource Partitioning on the Dynamical Coexistence of Replicating Templates
Source: PLoS Comput Biol. 2013 Aug 22;9(8):e1003193. doi: 10.1371/journal.pcbi.1003193 (PMC3749944; doi:10.1371/journal.pcbi.1003193)
Supplement: Table S1 — Analysis of coexistence of non-complementary pairs of sequences of length according to method M1. Second column shows the number of scanned sequences (and the amount as a fraction of the whole combined sequence space). The third column shows the fraction of coexisting sequences in the scanned domain, i.e. the probability of coexistence of random sequence groups of size with a given parameter set. (S) indicates that all cases of coexistence are locally asymptotically stable. The fourth column shows the average of the leading eigenvalues (if there is coexistence) as a measure of stability. (XLS) [file pcbi.1003193.s004.xls]

## Sheet: Sheet1
N	Number of scanned seq.s	Fraction of coexistence (l1)	Average of leading eigenvalues
2	48 (100%)	72.7% (S)	-0.0652
3	106 (5.96%)	36.1% (S)	-0.00393
4	106 (0.023%)	10.2% (S)	-0.015
5	107 (0.0009%)	0	n/a
