# Supplementary material for: Gause's Principle and the Effect of Resource Partitioning on the Dynamical Coexistence of Replicating Templates
Source: PLoS Comput Biol. 2013 Aug 22;9(8):e1003193. doi: 10.1371/journal.pcbi.1003193 (PMC3749944; doi:10.1371/journal.pcbi.1003193)
Supplement: Table S3 — Examples of coexistence for . (XLS) [file pcbi.1003193.s006.xls]

## Sheet: Sheet1
sequences (L = 20)	l·10-4
ABDBBDBCACCDDACAABCC, BDCADACCBABCACDCBABB, CDCBBCBBDCADBBAABACA, CCDABBDBDCCCADBDBDBC	-0.106675
DBBCBBCCBACBBACCAADA, DCBCCCBDACDDABBACDDA, ACBCAABCDCCCCBDDADBB, BBBDDDDDBBDAADACBCDA	-1.27921
DBDDBDCDDDAADADCDDCB, AAADACDCBACBABCBBCAB, CDCCCCCBBACCBCDBCDBC, BAAABBCCCCBBADDDBABD	-1.86788
ACDDCDBDCCCCBBBCBBDA, ADBDDDAABADCDCAABADA, DCDCAABBADCBCBBAADDA, CDABACABABBDABCBADCD	-0.774476
BCACBACDBDBBCDBABDDA, ADBDBDACBDBCCDCDCADB, ABCBABACBCBCBDBACACC, DBCCDBCBCCDCBBABBAAD	-1.37053
ABBCDBCCCBDBDBCDDABC, BAACDDBAABCCABAACAAB, DCAADBBACBDCACBCBDAB, CBACCAABDADABBDDDCDC	-0.492722
ACACCABACBBDABBDDCDA, CBCDDBCABBDBABDDACDD, ADACCDCDACDDDADDBABA, ADAABDBBBBACBCDCBCDB	-0.556654
BCDDCADCBBACDDCBCCCA, DDADCBDCCBDCCACBCBBA, BCDABBACCDBCDDDADBAA, CABCCABBADDCCAADDBDB	-0.671467
