# Supplementary material for: Gause's Principle and the Effect of Resource Partitioning on the Dynamical Coexistence of Replicating Templates
Source: PLoS Comput Biol. 2013 Aug 22;9(8):e1003193. doi: 10.1371/journal.pcbi.1003193 (PMC3749944; doi:10.1371/journal.pcbi.1003193)
Supplement: Table S4 — Examples of coexistence for . (XLS) [file pcbi.1003193.s007.xls]

## Sheet: Sheet1
sequences (L = 25)	l·10-5
CCADCDDCAADAAADABDBCADDDA, ADBACDCCAADDBAACDDDBBABBB, CDCBACBDCAABCBABDADBBACAA, BABCACBDDAAADCBCCCAABCCAD	-2.23881
DAAABADCCBABDBDCCDDCDCCCD, AACDBDBCDBABAACDCBABCACBB, ABDBCDBBDDBBCBCACDCCCDACC, CADACCCDACBCBBDDDCADBBDAB	-5.74069
BCDDACABABBBCDBBDBADCCCBC, BACDDBBAABACADDCABDBABCAD, CCBAAAACCADCBCACADCDDBDDA, AAADBCCCDCCDCBACBDAABADAB	-2.24187
CCACCADDABDBCBABBDACDBBAC, CBBACBAABCBADDDBDBCAABCAA, DBCCDBBDCCDDCCBAABAADDCBC, BABBDABDACCBBAACDCCCABCBC	-4.88752
CCDCDCCCCCCCABABDCBBBBAAC, ABCBAAABCCADDDADADCDAABBB, DBCBCADCABCDADADAABBAAAAC, DCCBBBBBBDCDACDCBDACBBCCC	-7.56067
DDABBBBBBCDCAADCADCBDCDAA, CAAAAADDABDAABCACDBABBDDB, CDCBABAADBCAAADABAABCAAAB, BCACADCABCCCDDBAAADDBDABA	-1.3044
ABCBBDDABCACCDBBDDBADDBDB, BDDDAACACADBBDDDADDDAABAD, BACDBCCBADDBCCBDDDADCDCAC, BDBCAAABACABBCDDABAABBADA	-5.19976
CBADDBCBBCAACCBCCBBBBDDAB, ABBDBABACBCADBADDDDBACDDD, AABDADABCBCDBCDACCCADCBCC, CBBABDCCADAADCBBDAADDCBAA	-9.95815
