# Supplementary material for: Gause's Principle and the Effect of Resource Partitioning on the Dynamical Coexistence of Replicating Templates
Source: PLoS Comput Biol. 2013 Aug 22;9(8):e1003193. doi: 10.1371/journal.pcbi.1003193 (PMC3749944; doi:10.1371/journal.pcbi.1003193)
Supplement: Table S5 — Examples of coexistence for . (XLS) [file pcbi.1003193.s008.xls]

## Sheet: Sheet1
sequences (L = 30)	l·10-5
ADBBDCDBBDDDCABAAAACDADBBBDABA, CDACBADADBBACAADBBDADBBBADBACB, CDADDDBADADBCDDADCAADCBADCCDCA, CCCDBABCADBBCBCCDDBBDBABCCBABA	-6.54936
CDDAAABBDAACAADBCCBDBABACDDCAB, BCCBDBBCDBCCCBACCCDDABDAACCBDB, BDABCADBBBDBDDADBDCBACDCDCACAB, CDDADBABBAACCDDACCCDDCBDDCDDAC	-5.75717
DCDDDCDCBDADDDCDBCCDAADCCACBBD, ADDDBACBABDCCBADCDDBBBCBCCDADB, BCACDABADADBBAADCAACBADBACBBDA, DCCADBADAADAADCBBCCABBAAAACBCC	-0.114987
CDCCBBBCCDDACCDABBDABDDACABAAD, CADDCBBADABDBAABDCBABABBACBCCD, AABCBACABDBDCDBBBDAAADABDBDDAC, ADBBDCCCCCACBDCDDBDCACDDDBBBAC	-1.03235
BBDBABACBBBDADABDAAADDBACBADAC, ADDAABBBDDDCCDABDBDDDBACCCDDAB, ADAAACACCBDDACABCCACBAACDACDDC, BAACBAACCBDBCBADDDCBBCABCDCBBD	-0.0660601
AABDADAACABADBDBCBAABCCCBCAACC, BBAABCBCADCBDBBDDABADCDBDCDBCA, CBDDDBBDADDCDACBCDAAABBCADCACD, AAACADCDDCBCCDCCACACDABCDAACCC	-2.51356
DBCACCDDDDDDBCDCDBBAACBADBBDBB, DCAADCABBDDDBCACCAAAABBABCDDAB, CACCADDCCBAACBDABCBCCCCBBCDACB, CBACBAAADCADBDBACABDACDABDDDDA	-0.233607
ADBDCBBADDCCCBDBBDBDCAABBADAAD, ACCCDBDDCADAADDBABBBBDABCDABBB, ABBAABAADDDCBADDCDACDABDCAACCA, ADCDBADDABCABDBCCCBBDBDCBDDCDA	-0.454782
